# Supplementary material for: Integrative Transcriptomic and Metabolic Analyses Provide Insights into the Role of Trichomes in Tea Plant (Camellia Sinensis)
Source: Biomolecules. 2020 Feb 16;10(2):311. doi: 10.3390/biom10020311 (PMC7072466; doi:10.3390/biom10020311)
Supplement: Supplementary file 1 [file biomolecules-10-00311-s001.zip › supplementary files/Supplementary table S3.xlsx]

## Sheet: Table S3
Table S3 Expression levels of key genes involved in the caffeine biosynthesis pathway, theanine biosynthesis pathway, and catechin biosynthesis pathway.
Gene_id	Leaves_FPKM	Trichoome_FPKM	Trichome vs. Leaves_log2FoldChange	Trichome vs.Leaves p-value	Gene description	Pathways
TEA024175.1	166.10±34.40	175.57±4.94	0.0802674	0.622457	IMP dehydrogenase	caffeine biosynthesis pathway
TEA007189.1	5.48±0.66	3.36±1.84	-0.707307	0.094101	AMP deaminase
TEA009231.1	2.22±0.13	1.78±0.11	-0.315089	0.199511	AMP deaminase
TEA008075.1	72.78±5.99	73.79±4.25	0.0197461	0.866419	AMP deaminase
TEA010278.1	40.17±5.02	21.33±1.16	-0.913921	1.15512e-11	AMP deaminase
TEA029871.1	14.27±1.07	12.11±1.39	-0.235983	0.253917	AMP deaminase
TEA009229.1	0.94±0.24	0.72±0.17	-0.401849	0.473183	AMP deaminase
TEA017069.1	49.83±14.14	29.66±1.26	-0.748411	0.000187689	AMP deaminase
TEA009232.1	6.13±0.77	7.18±1.01	0.225346	0.338513	AMP deaminase
TEA027955.1	3.53±0.37	5.23±0.89	0.573244	0.082449	AMP deaminase
TEA015367.1	8.82±4.26	6.06±0.09	-0.541001	0.0977715	Adenylosuccinate synthetase
TEA028314.1	2.54±1.14	1.83±0.46	-0.470268	0.277435	Adenylosuccinate synthetase
TEA028319.1	14.02±4.02	10.81±0.93	-0.37373	0.107093	Adenylosuccinate synthetase
TEA007321.1	20.20±1.56	18.05±1.62	-0.161619	0.245415	adenylosuccinate lyase
TEA010316.1	44.14±1.80	51.62±0.69	0.225743	0.0114506	adenylosuccinate lyase
TEA025000.1	3.04±0.67	5.57±0.25	0.87462	0.00178777	5'-nucleotidase
TEA027082.1	7.94±1.25	6.63±0.74	-0.26096	0.199464	5'-nucleotidase
TEA011804.1	5.46±0.34	6.20±0.10	0.186629	0.269733	5'-nucleotidase
TEA025001.1	1.33±0.47	1.54±0.32	0.211096	0.690095	5'-nucleotidase
TEA005058.1	27.75±1.97	23.24±0.86	-0.255519	0.0282244	5'-nucleotidase
TEA024341.1	11.27±0.92	9.82±0.44	-0.197293	0.239379	ribokinase
TEA022785.1	21.15±1.13	27.64±1.80	0.386019	0.0117091	ribokinase
TEA019719.1	6.64±1.08	4.81±0.38	-0.468798	0.0265979	ribokinase
TEA030179.1	28.02±4.05	25.32±0.66	-0.147658	0.348327	ribokinase
TEA008179.1	34.84±3.05	36.89±1.41	0.0835867	0.483214	GMP synthase
TEA028050.1	896.15±66.47	531.91±23.92	-0.752611	1.28046e-13	caffeine synthase
TEA010054.1	9.43±5.44	3.44±0.37	-1.45584	0.00131131	caffeine synthase
TEA015791.1	3448.92±475.64	1845.76±58.27	-0.901937	3.56593e-12	caffeine synthase
TEA028051.1	13.01±2.08	11.37±1.44	-0.193954	0.34476	theobromine synthase
TEA010123.1	1.24±0.14	1.73±0.30	0.487635	0.235298	theobromine synthase
TEA028052.1	0.58±0.44	0.55±0.47	-0.0740372	0.948411	theobromine synthase
TEA028049.1	18.88±7.66	6.49±1.03	-1.53865	7.60626e-06	theobromine synthase
TEA000784.1	12.56±2.10	12.28±0.51	-0.0358606	0.881199	nitrite reductase	theanine biosynthesis pathway
TEA015580.1	330.53±20.35	469.27±17.45	0.505719	1.05724e-07	glutamine synthetase
TEA034053.1	2.64±1.24	2.28±0.47	-0.203255	0.718377	glutamine synthetase
TEA032217.1	267.96±17.22	294.02±17.58	0.134028	0.197357	glutamine synthetase
TEA032125.1	0.44±0.61	0.09±0.02	-2.26645	0.195182	glutamine synthetase
TEA028194.1	234.31±32.56	113.68±1.80	-1.04366	4.03681e-15	glutamine synthetase
TEA030315.1	43.68±3.90	22.62±0.86	-0.949473	1.92965e-09	glutamate synthase
TEA011569.1	11.27±0.91	12.58±1.54	0.158709	0.306198	glutamate synthase
TEA026779.1	50.89±3.79	59.57±1.90	0.227474	0.0232799	glutamate synthase
TEA024031.1	22.49±4.11	11.37±0.86	-0.983767	3.01649e-08	glutamate synthase
TEA003892.1	15.48±1.98	16.36±1.04	0.0799225	0.551971	glutamate synthase
TEA013227.1	1.75±0.18	1.87±0.32	0.0976022	0.744207	nitrite reductase
TEA000784.1	12.56±2.00	12.28±0.51	-0.0358606	0.881199	nitrite reductase
TEA015538.1	14.09±0.95	16.75±0.70	0.248665	0.0591978	glutamate dehydrogenase
TEA034004.1	8.80±0.85	6.25±0.06	-0.493199	0.00735416	glutamate dehydrogenase
TEA031206.1	3.23±3.01	3.38±0.70	0.0641664	0.910678	glutamate dehydrogenase
TEA034006.1	2.39±0.29	2.78±0.62	0.216437	0.494033	glutamate dehydrogenase
TEA015542.1	17.02±2.35	21.56±0.40	0.3412	0.023408	glutamate dehydrogenase
TEA006665.1	31.35±3.09	40.58±1.05	0.372155	0.0693346	glutamate dehydrogenase
TEA027436.1	14.30±2.46	11.78±0.52	-0.280402	0.104285	glutamate dehydrogenase
TEA009809.1	15.34±3.31	19.95±1.41	0.380561	0.0463305	glutamate dehydrogenase
TEA021522.1	14.52±2.42	12.90±1.36	-0.172453	0.511733	alanine aminotransferase
TEA023090.1	39.37±5.33	77.93±1.07	0.98639	1.13073e-13	alanine aminotransferase
TEA016362.1	13.39±0.19	12.31±1.72	-0.120508	0.490319	alanine aminotransferase
TEA032991.1	28.95±4.16	59.10±2.48	1.03055	5.77057e-14	arginine decarboxylase
TEA009777.1	159.31±27.88	138.15±2.83	-0.205538	0.466507	arginine decarboxylase
TEA015198.1	6.85±1.40	5.13±0.43	-0.416547	0.0401903	theanine synthetase
TEA019224.1	1.77±0.57	1.58±0.25	-0.167512	0.687269	4-coumarate CoA ligase	catechin biosynthesis pathway
TEA005538.1	2.81±1.93	3.95±0.74	0.493605	0.320459	Anthocyanidin reductase
TEA022960.1	548.62±94.30	552.17±3.84	0.0091577	0.948654	Anthocyanidin reductase
TEA030009.1	27.77±5.21	18.70±1.48	-0.571586	0.00211386	Anthocyanidin reductase
TEA009266.1	304.02±33.93	132.87±1.36	-1.19442	1.04533e-24	Anthocyanidin reductase
TEA015762.1	1.17±0.48	2.05±0.28	0.82542	0.0734741	anthocyanidin synthase
TEA015769.1	14.07±2.83	2.15±0.33	-2.70484	7.92645e-31	anthocyanidin synthase
TEA034003.1	288.08±15.56	375.91±15.51	0.383935	6.07901e-05	chalcone isomerase
TEA033031.1	547.32±120.73	576.91±61.77	0.0758321	0.68123	chalcone isomerase
TEA013101.1	127.11±15.10	131.42±5.79	0.0473281	0.708444	chalcone isomerase
TEA033023.1	35.33±3.06	32.99±0.66	-0.100636	0.452722	chalcone isomerase
TEA022023.1	6.36±1.32	5.01±1.00	-0.338954	0.352216	chalcone isomerase
TEA023331.1	8.91±2.49	22.76±0.79	1.34937	1.4201e-09	chalcone synthase
TEA023340.1	1255.69±69.38	2513.81±164.83	1.00139	2.25815e-23	chalcone synthase
TEA034042.1	1127.10±106.89	1222.84±41.37	0.117552	0.272838	chalcone synthase
TEA023333.1	503.45±22.09	507.52±28.20	0.0115042	0.902587	chalcone synthase
TEA018665.1	22.41±3.52	17.41±1.31	-0.363787	0.032856	chalcone synthase
TEA016772.1	1.25±0.53	30.88±2.12	4.60234	2.35666e-70	cinnamate 4-hydroxylase
TEA014864.1	185.13±13.82	386.50±14.08	1.0617	2.71946e-26	cinnamate 4-hydroxylase
TEA024762.1	5.07±0.80	7.64±1.28	0.595897	0.00904156	dihydroflavonol 4-reductase DFR
TEA021807.1	22.25±2.37	20.33±1.62	-0.132274	0.455136	dihydroflavonol 4-reductase DFR
TEA032730.1	287.56±7.09	259.04±2.90	-0.150523	0.0570369	dihydroflavonol 4-reductase DFR
TEA024758.1	29.33±4.84	14.47±1.22	-1.02083	9.86787e-09	dihydroflavonol 4-reductase DFR
TEA023829.1	157.55±37.06	66.82±6.01	-1.23804	3.73301e-11	dihydroflavonol 4-reductase DFR
TEA009737.1	2.30±0.85	4.36±0.25	0.912671	0.00878759	flavanone 3-hydroxylase
TEA000291.1	39.79±14.93	37.34±0.98	-0.0920438	0.719393	flavanone 3-hydroxylase
TEA023790.1	844.04±98.35	714.12±29.59	-0.241212	0.0450742	flavanone 3-hydroxylase
TEA026443.1	1.29±0.58	0.82±0.21	-0.64145	0.243547	flavanone 3-hydroxylase
TEA013315.1	463.48±37.07	454.03±18.46	-0.0297952	0.772935	Flavonoid 3',5'-hydroxylase
TEA006847.1	235.45±40.05	379.72±41.37	0.68931	1.63836e-05	flavonoid 3'-hydroxylase
TEA010133.1	19.50±4.85	28.13±1.39	0.529392	0.0072531	flavonoid 3'-hydroxylase
TEA034025.1	0.37±0.07	4.22±4.56	3.52172	6.58497e-05	flavonol synthase
TEA016601.1	121.39±6.59	438.48±59.90	1.85277	3.9505e-42	flavonol synthase
TEA010328.1	218.86±1.83	573.27±62.20	1.38917	6.9746e-34	flavonol synthase
TEA009737.1	2.30±0.85	4.36±0.25	0.912671	0.00878759	flavonol synthase
TEA006643.1	895.99±89.85	831.64±13.32	-0.107607	0.326786	flavonol synthase
TEA026443.1	1.29±0.58	0.82±0.21	-0.64145	0.243547	flavonol synthase
TEA021535.1	26.72±5.49	47.54±4.44	0.831426	6.75925e-06	leucoanthocyanidin reductase
TEA026458.1	164.86±18.50	119.10±10.12	-0.46947	0.000436787	leucoanthocyanidin reductase
TEA027582.1	1776.57±411.56	1180.40±23.98	-0.589858	0.000910844	leucoanthocyanidin reductase
TEA003374.1	22.55±3.84	114.97±12.53	2.34954	1.79699e-47	phenylalanine ammonia-lyase
TEA014056.1	18.96±3.98	92.85±10.84	2.2909	1.54649e-37	phenylalanine ammonia-lyase
TEA003137.1	21.11±2.84	71.86±8.93	1.76655	1.85328e-29	phenylalanine ammonia-lyase
TEA014166.1	6.85±0.73	16.23±1.88	1.23925	2.69502e-08	phenylalanine ammonia-lyase
TEA034008.1	48.64±7.32	113.12±8.71	1.21701	1.52767e-16	phenylalanine ammonia-lyase
TEA023243.1	202.04±24.53	256.90±12.60	0.346366	0.00486778	phenylalanine ammonia-lyase
TEA024587.1	114.62±17.16	113.63±7.31	-0.0128796	0.927172	phenylalanine ammonia-lyase
TEA027746.1	0.69±0.88	2.83±0.97	2.03168	0.0168416	serine carboxypeptidase-LIKE 1
TEA034028.1	15.32±3.30	13.45±0.85	-0.185002	0.364788	serine carboxypeptidase-LIKE 10
TEA014137.1	11.52±0.73	11.66±2.27	0.0174049	0.940128	serine carboxypeptidase-LIKE 11
TEA034038.1	15.74±7.66	15.33±2.12	-0.0371321	0.907324	serine carboxypeptidase-LIKE 12
TEA029700.1	7.05±1.26	7.37±0.60	0.0577834	0.802714	serine carboxypeptidase-LIKE 13
TEA011647.1	1.34±0.69	0.47±0.15	-1.50299	0.00884056	serine carboxypeptidase-LIKE 14
TEA009668.1	0.04±0.05	2.45±0.14	5.92612	1.35836e-10	serine carboxypeptidase-LIKE 15
TEA034027.1	0.55±0.67	0.40±0.10	-0.434737	0.658746	serine carboxypeptidase-LIKE 16
TEA016463.1	36.16±9.12	21.21±0.86	-0.768956	8.78366e-05	serine carboxypeptidase-LIKE 17
TEA034055.1	17.21±2.17	24.18±0.89	0.489421	0.000763283	serine carboxypeptidase-LIKE 18
TEA020540.1	2.94±1.14	2.96±0.46	0.0127205	0.972448	serine carboxypeptidase-LIKE 19
TEA000223.1	79.36±15.95	52.28±7.02	-0.601286	0.00148811	serine carboxypeptidase-LIKE 2
TEA009664.1	35.54±6.54	20.56±3.07	-0.788043	4.5734e-05	serine carboxypeptidase-LIKE 20
TEA034057.1	0.51±0.88	1.91±0.53	1.91297	0.386408	serine carboxypeptidase-LIKE 3
TEA016469.1	18.31±2.90	9.11±1.55	-1.005	2.65382e-06	serine carboxypeptidase-LIKE 4
TEA034017.1	23.75±9.02	24.78±1.98	0.0629316	0.807548	serine carboxypeptidase-LIKE 5
TEA014154.1	14.30±2.22	13.08±3.24	-0.133584	0.623647	serine carboxypeptidase-LIKE 6
TEA034049.1	1.51±0.35	2.87±0.34	0.918947	0.0101226	serine carboxypeptidase-LIKE 7
TEA010715.1	6.64±3.92	5.10±0.46	-0.376107	0.349789	serine carboxypeptidase-LIKE 8
TEA034050.1	21.84±8.15	22.76±1.45	0.0617784	0.808941	serine carboxypeptidase-LIKE 9
TEA026127.1	201.37±22.18	155.51±2.69	-0.372573	0.00144436	UDP-glycosyltransferase 84A
TEA014563.1	6.09±0.48	30.76±2.83	2.0504	1.53e-34	cinnamyl-alcohol dehydrogenase
TEA014565.1	2.31±0.71	7.41±0.54	1.50645	5.53e-10	cinnamyl-alcohol dehydrogenase
TEA013353.1	0.43±0.37	1.98±0.24	3.11547	1.41e-05	cinnamyl-alcohol dehydrogenase
TEA022464.1	1.50±0.52	49.40±7.61	5.07951	3.12e-83	cinnamoyl coa reductase 1
